# Supplementary material for: Sodium Content and Labelling of Packaged Foods and Beverages in Nigeria: A Cross-Sectional Study
Source: Nutrients. 2022 Dec 21;15(1):27. doi: 10.3390/nu15010027 (PMC9823880; doi:10.3390/nu15010027)
Supplement: Supplementary file 1 [file nutrients-15-00027-s001.zip]

Archive with 1 entries (1 files):
- nutrients-2050165-supplementary.pdf
